# Supplementary material for: Left Atrial Diameter and the Risk of Thromboembolism in Patients with Left Ventricular Noncompaction
Source: J Cardiovasc Dev Dis. 2022 Nov 30;9(12):426. doi: 10.3390/jcdd9120426 (PMC9788599; doi:10.3390/jcdd9120426)
Supplement: Supplementary file 1 [file jcdd-09-00426-s001.zip]

Archive with 1 entries (1 files):
- jcdd-2017262-supplementary.pdf
